# Supplementary material for: ‘Aggregation-Induced Emission’ Active Mono-Cyclometalated Iridium(III) Complex Mediated Efficient Vapor-Phase Detection of Dichloromethane
Source: Molecules. 2021 Dec 29;27(1):202. doi: 10.3390/molecules27010202 (PMC8746431; doi:10.3390/molecules27010202)
Supplement: Supplementary file 1 [file molecules-27-00202-s001.zip]

Archive with 1 entries (1 files):
- molecules-1484911-supplementary.pdf
